# Supplementary material for: The effect of providing skilled birth attendance and emergency obstetric care in preventing stillbirths
Source: BMC Public Health. 2011 Apr 13;11(Suppl 3):S7. doi: 10.1186/1471-2458-11-S3-S7 (PMC3231913; doi:10.1186/1471-2458-11-S3-S7)
Supplement: Additional File 1 — Data extraction sheet for studies included in the review [file 1471-2458-11-S3-S7-S1.xlsx]

## Sheet: rules
Rules for estimating effectiveness value
Rule 0 There must be a total of 50? events (whether mortality, or severe morbidity or morbidity) before we consider we have any data on this outcome suitable for inclusion in the calculation. (Should be in Table 2 and can contribute to expert opinion)
Rule 1 If you have no evidence on effect on cause specific mortality but you do have evidence of effect on all-cause mortality Then translate all-cause into cause-specific, adjust level of quality assessment (see below)
Rule for adjustment for all-cause to cause-specific mortality data If we have evidence on all-cause mortality this needs to be translated into cause-specific and then it is used in the three rules below. But assessment of the quality of evidence is dropped one level before it is applied, e.g., good all-cause mortality becomes moderate cause-specific. High=>moderate, Moderate=>poor; Poor=> Very Po…
Rule 2 If there is high or moderate evidence of reduction in cause-specific mortality effect, Then use the mortality effect Issues for Rule 2 What is the comparison arm and does this reflect practice/conditions in the settings we are interested in? Do we deal with this? We should at least note the comparison group and we will have a more conservative estimate of effectiveness.
Rule 3 If there is low quality of evidence (or very low quality) of evidence of reduction in cause-specific mortality And there is high or moderate quality of evidence of serious morbidity effect (in the same direction) Then use the smaller of the two effects Issues for 3 What is the comparison arm and does this reflect practice/conditions in the settings we are interested in? This implies you ha…
Rule 4 If there is low (or very low quality) of evidence of a reduction in cause-specific mortality And if there is low (or very low quality) evidence of serious morbidity reduction And if there is high or moderate evidence of mild morbidity reduction Then take the smallest of the three effects Issues for 4 Usually these would be treatment studies where one compares deaths rates among treatment a…
Rule 5 And if there are high quality data on most serious morbidity Then use this value as the estimate
Rule 6 If there are moderate or low or very low quality data on serious morbidity And high or moderate quality data on mild/moderate morbidity Then take the smaller of the two effects If there is no evidence for mortality or serious morbidity (i.e. data on < 50 events)
Rule 7 If there are high, moderate, or low quality data on mild/moderate morbidity Then use the value of the most severe value as the estimate Issues for Rules 5, 6 and 7 We may want to have an adjustment that is applied to this for the best estimate. This would be based on an analysis of the table 2 findings for all of the interventions If there is not sufficient evidence on mortality, serious m…
Expert process If you do not have evidence that meets the conditions of rules 0-7 above, And there is a clear and obvious clinic benefit, Then use expert judgment of effectiveness based on the following guidance To generate expert opinion: Use a wide group of “appropriate” experts (worked in multiple settings, developing country experience, public health experience, epidemiological expertise, etc…
For Table 2 For meta analysis for values in Table 2 (one for each category of studies) 1. Run a meta analysis 2. Check for heterogeneity 3. If there is heterogeneity, look to see what explains it (visual inspection, stratified analysis and meta regression). 4. As last resort, do a random effects model For plausibility bounds When there is a direct estimate of cause-specific mortality, take the st…

## Sheet: webtable 1
KMC searches and study abstract summary	STUDY IDENTIFIERS AND CONTEXT										STUDY DESIGN AND LIMITATIONS														INTERVENTION						OUTCOME EFFECTS							SUMMARY
ABSTRACTED REFS												RCT (HIGH SCORE)			If cluster RCT		ALL FOLLOW UP STUDIES (RCT cRCT or Cohort)	QUASI EXPERIMENTAL (MODERATE) OBSERVATIONAL (LOW)				BEFORE/AFTER DESIGN (LOW TO VERY LOW)
KMC searches and study abstract summary	STUDY IDENTIFIERS AND CONTEXT										STUDY DESIGN AND LIMITATIONS														INTERVENTION						OUTCOME EFFECTS							SUMMARY
ABSTRACTED REFS												RCT (HIGH SCORE)			If cluster RCT		ALL FOLLOW UP STUDIES (RCT cRCT or Cohort)	QUASI EXPERIMENTAL (MODERATE) OBSERVATIONAL (LOW)				BEFORE/AFTER DESIGN (LOW TO VERY LOW)
Include in new meta	INTERVENTION study code	Author	Year of publication	Journal ref	Years of study	Country	Place in country	Urban, rural, mixed or unclear	Baseline/control mortality rate	Setting	Study design - randomised?	Allocation concealed? (adequate randomization)	Assessment blinded?	Intent to treat analysis?	Cluster RCT redults adjusted for clustering?	If cluster RCT are there more than 12 units for analysis? (specify number)	Minimal loss to follow up? (more than 20% is serious limitation)	Is cohort or nested case control study?	If quasi experimental are there more than 12 units for analysis? (specify number)	Adjustment for confounding?	Reverse causality is not a serious issue?	Not before/after design? (if so then always low or very low)	In Cochrane?	Reason for exclusion from Cochrane?	Target population for the intervention (age, case defn)	Intervention definition	Other intervention at the same time	Coverage of the intervention (comment on quality)	Was the intervention delivered through the routine health system?	Comparison group (eg routine care and what this involved)	Outcome definition (eg deaths under five, deaths to 28 days, morbidity)	Intervention/endline numerator	Intervention/endline denominator	Control/baseline numerator	Control/basleine denominator	Effect on outcome (intervention compared to control gp) % reduction	Rate Ratio CI	EFFICACY OR EFFECTIVENESS?	OVERALL STUDY LIMITATIONS?	Comments
	Skilled birth attendance
	An integrated village maternity service to improve referral patterns in a rural area in West-Java	Alisjahbana A, et al.	1995	Int J Gynaecol Obstet 1995, 48(Suppl):S83-94	March 1st, 1992- May 31st, 1993	Indonesia	West-Java (Tanjungsari and Cisalak)	Rural	Not mentioned	Community based	Longitutional intervention study	Not applicable	Not mentioned	Not mentioned	Not applicable	Not applicable	Not mentioned	Not applicable	Not applicable	Not applicable	Not applicable	Yes it was controlled before/after design	No	Study design CBA (controlled before/after study) but does not include randomization	All pregnant women in the study and control areas who gave birth in the 12-month period from June 1992 to May 1993	1) To Assess impact of the intervention in a district where training was given at all levels of health care system (informal & formal). 2) BHs (Birthing Homes) were established in villages with special attention to referral, transportation, communication and appropriate case management	None	90% of mothers sought antenatal care from professional providers in intervention area, while 75% in control area. Greater than 85% of deliveries in both areas were conducted by TBAs. In the study area, however, nearly one-third of those with intrapartum complications (17%) delivered in a health facility compared to one-tenth in the control area.	No	Control area Cisalak was without the interventions given in Tanjungsari	Perinatal Mortality Rate (PMR) in Tanjungsari (study subdistrict) vs. Cisalak (control)	99 deaths	2275 total births	37 deaths	1000 total births births	PMR: 43.5 /1000 vs. 37 /1000 in study and control villages respectively after intervention. The PMR decreased in Tanjungsari from Period 1 (June through November 1992), 50/1000 to Period 2 (December 1992 to May 1993), 37.4/1000. There was no decrease in PMR over time in Cisalak.	PMR not significantly different between the two areas	Efficacy	1) Given the small number of perinatal deaths overall, these data must be analyzed with considerable circumspection when used for comparative purposes. 2) None of the pregnancy complications were successfully managed at the BHs (Birthing Homes) and required hospital level management. 2) Mortality levels for mother and baby changed in a right direction but were too low to draw conclusions in relat…	None
	An alternative to unattended delivery--a training programme for village midwives in Papua New Guinea.	Alto WA, et al	1991	Soc Sci Med. 1991;32(5):613-8	1981-1989	Papua New Guinea	Intervention area: Angal Hengeng village, Nipa district, Southern Islands. Control area: Tari Basin (Huli people)	Rural	Infant Mortality Rate: 62.3/1000 in 1986 in intervention area	Community-based	Quasi-experimental	Not applicable	Not mentioned	Not mentioned	Not applicable	Not applicable	By 1989, 24 of trained village midwives were still practicing	Quasi-experimental	Not applicable	None	No		No		Pregnant women living in Angal Hengeng area	To train women as village midwives to provide skilled attendance at birth, refer complicated cases, umbilical cord care and hygiene	None	623 deliveries supervised by village midwives from 1981 to 1989	No	Deliveries in 1984 at the health centre and unsupervised village deliveries occuring in Tari Basin	Stillbirth Rate (SBR)	7 Stillbirths	623 deliveries	Not mentioned	Not mentioned	SBR: 11.2 /1000 in intervention vs.16.3 /1000 in control PMR = 12.8/1000 in intervention area vs. 31.0/1000 in control	Not mentioned	Effectiveness	The intervention and control groups can not be compared statistically as most of the VMW-supervised deliveries were from low risk maternal group.	Presence of VMWs has ensured greater number of supervised births and hence contributed to decreased Neonatal and Infant Mortality Rate in the Angal Heneng villages
	Community based prevention of perinatal deaths: lessons from nineteenth-century Sweden	Andersson T	2000	Int J Epidemiol 2000, 29:542-548	1831-1899	Sweden	Sundsvall and Skelleftea	Rural	Not mentioned	Community based	Retrospective cohort study	Not applicable	Not mentioned	No	Not applicable	Not applicable	Not mentioned	Retrospective cohort	Not applicable	Not mentioned	Not applicable	Not mentioned	No	Not a Randomised Controlled Trial	All live births and stillbirths from 18 parishes in northern Sweden in the years 1831-1899	Assess the impact of implementation of midwifery system in Sweden that also included introduction of antiseptic techniques for midwife assisted home delivery. Compared the rates of perinatal death in the last half of the century versus 1871-1880.	None	43.7% of home deliveries were midwife assisted in 1871–1880 vs. 73.4% during the last decade of the century. Mothers in the town and new sawmill area evidently had better access to midwives than mothers in the farming parishes, 73.6% and 50.8%.	Yes	Perinatal death in 1871-1880	Perinatal Mortality Rate (PMR)	Not mentioned	Not mentioned	Not mentioned	Not mentioned		RR: 0.75, 95% CI (0.66 - 0.84) among urban mothers comparing the decade after the midwifery system to the years before RR: 0.79, 95% CI (0.72 - 0.87) among rural mothers comparing the decade after the midwifery system to the years before	Effectiveness	None in particular - retrospective study.	Home deliveries by midwifes can help to prevent perinatal deaths
	Impact of traditional birth attendant training in Mozambique: a controlled study.	Gloyd S, et al	2001	J Midwifery Womens Health. 2001 Jul-Aug;46(4):210-216	Not mentioned	Mozambique	Manica Province	Rural	Infant mortality rate = 133/1000 live births	Community based	A controlled intervention study	Not mentioned	Not mentioned	Not mentioned	Not applicable	Not applicable	Not mentioned	Not mentioned	Not applicable	Not mentioned	Not applicable	No	No	Was not considered for review	Group 3 (intervention) composed of all nine villages or towns in the study area served by health facilities with trained female nurses or midwives. In control group (Group 2), the first 60 pregnant women encountered living closest to the center of the zone (school, church, etc.)	The intervention group consisted of health facilities served by trained female nurses or midwives	None	Among women with good access to trained TBAs, 33% reported giving birth attended by a trained TBA, 43% reported giving birth at a health facility, and 24% reported giving birth attended by an untrained person.	Yes	Communities comparable to intervention but without trainedTBAs (Group 2)	SB rates	22	1000 births	16	1000 births	Not mentioned	Not mentioned	Effectiveness	None of the experiences reported by the women could be independently confirmed and thus were subject to reporting error and potential response bias. Perinatal and infant deaths were underreported in all groups. Control group deaths may have been reported more accurately than those in the intervention (Group 1), given the higher reported proportion of health facility births in the control (Group 2…
	The role of the village midwife in detection of high risk pregnancies and newborns	Ibrahim SA, et al.	1992	Int J Gynaecol Obstet 1992, 39(2):117-122	March 1985-April 1988	Sudan	Community 40 km from Khartoum	Rural	140,000 infants die in Sudan by the end of their first year	Community based	Prospective before and after study	Not applicable	Not mentioned	Not mentioned	Not applicable	Not applicable	Not mentioned	Not applicable	Not applicable	Not applicable	Not applicable	Yes it was before/after design	No	Was not considered for review	All pregnant women in 48 rural villages	To assess the impact of training and upgrading of the skills of village midwives (licensed, with 1 year of midwifery training) starting from the middle of the second year of the study	None	6275 pregnant women were monitored by 40 village midwives	Yes	No control group. Comparison was done on the basis of results collected before and after intervention	Stillbirth Rate (SBR), after intervention (3rd year)	48 stillbirths	2298 deliveries	43 stillbirths (1st year), 55 stillbirths (2nd Year)	1845 deliveries (1st Year), 2132 deliveries (2nd Year)	25% improvement in overall mortality (SB plus NND) during the 3rd year of study in comparison to first two years	Adj. RR: 0.75 in the third year in comparison with the first two (P < 0.05)	Efficacy	1) Absense of a control population. 2) To evaluate the intervention program was not the primary aim of this research 3) Not possible to design a randomized study	The village midwife can play a pivotal role in the primary care health team in rural areas
																															Neonatal Death Rate (NDR), after intervention (3rd year)	44 deaths	2298 live births	49 deaths (1st year), 62 deaths (2nd year)	1845 deliveries (1st Year), 2132 deliveries (2nd Year)
Reduction of maternal and perinatal mortality in rural and peri-urban settings: what works?	Reduction of maternal and perinatal mortality in rural and peri-urban settings: what works?	Kwast B	1996	Eur J Obstet Gynecol Reprod Biol 1996, 69:47-53	1989-1993	Bolivia, Guatemala, Indonesia & Nigeria	Inquisivi (Bolivia), Quetzaltenango (Guatemala), Tanjungsari (Indonesia) & Oyo and Bauchi State (Nigeria)	Mixed	PMR: 103 / 1000 births (Bolivia) in 1990	Community based	Different study designs. Before-and-after studies in Guatemala and Indonesia.	Not applicable	Not mentioned	Not mentioned	Not applicable	Not applicable	Not mentioned	Not applicable	Not applicable	Not mentioned	Not applicable	For community based interventions in Guatemala and Indonesia, a before-after design was used.	No	Was not considered for review	Not mentioned	Bolivia (the Warmi project): formed women's groups, trained birth attendants, husbands and women on safe birth practices, and strengthened referral linkages with the hospital, including a subsidy for emergency admissions.	None	In Bolivia, in 1993, antenatal attendence by women increased from 45 to 77% and the number of women attended by TBA increased from 13 to 57%. Family planning use increased from 0 to 27%	No	The rates before the intervention began were used as a control	Perinatal Mortality Rate (PMR)	Not mentioned	Not mentioned	Not mentioned	Not mentioned	PMR (Bolivia): 105 /1000 vs. 38 /1000 births over a 2-year period before and after the intervention, respectively	Not mentioned	Efficacy	None in particular	MotherCare country projects have highlighted two crucial aspects to reducing maternal, peri- and neonatal mortality: provision of high quality obstetric care by referral facilities and timely referral
																										Guatemala (the Quetzaltenango maternal and neonatal health project): enhanced the skills of 400 TBAs vs. comparison areas where no such training was initiated				The control group was without the project to enhance TBA skills. In general, the country had no professional midwives and majority of births took place at home, and about 80% were assisted by TBAs	Perinatal Mortality Rate (PMR)					PMR (Guatemala): decreased among referred women in both the implementation and the control areas, with a statistically significant reduction from 22.2% to 11.8% among referred women in the intervention area (P = 0.003)
																										Indonesia (the Tanjungsari regionalization project): improved maternity services from village to hospital, including establishment of communication and transport links vs. a comparison sub-district without this intervention. Community birthing homes (BHs) were introduced into ten of the 27 villages in the intervention subdistrict to increase access for the women.		However, results from Tanjungsari project showed that use of BHs (Birthing Homes), particularly for delieveries showed only mild success. Antenatal referrals by TBAs to BHs increased from 19 to 62%, with a simultaneous decrease in referrals to health centers		The control group was without the Tanjungsari project activities.	Perinatal Mortality Rate (PMR)					PMR (Indonesia): 47.7 /1000 vs. 35.8 /1000 births over 18 months of the project, before and after intervention respectively
																										Nigeria: The aim of the project was to enhance commitment and strengthen the first level of referral. Clinical life-saving skills together with interpersonal communication were taught to midwife master trainers who in turn trained midwives in the referral hospital and sub-centres.		In Nigeria results after implementation of intervention showed reduction of 57% in postpartum hemorrhage, 70% in prolonged labour, 4.0 to 0.3% in postpartum sepsis and 24.9 to 4.5% in broken down episotomies		The rates before the intervention began were used as a control	Stillbirth Rate (SBR)					Intrapartum SBR (Nigeria): 5.5% vs. 1.8% before and after the project
	Impact of delivery care type on perinatal mortality in Tapachula, Chiapas, southern border of Mexico	Montero-Mendoza E, et al.	2000	Aten Primaria 2000, 25(8):568-574	1987-1997	Mexico	Chiapas	Mixed	Not mentioned	Community based	Transversal, epidemiological study	Not applicable	Not mentioned	Not mentioned	Not applicable	Not applicable	Not mentioned	Transversal, epidemiological study	Not applicable	Not mentioned	Not applicable	No	No	Was not considered for review	Pregnant women of age between 15 to 49 years	To compare the impact of birth assistance by a midwife (study group) vs. a relative of the pregnant woman, her husband or herself (controls)	None	Not mentioned	Yes	Pregnant women without birth assistance by midwife	Perinatal Mortality Rate (PMR)	Not mentioned	Not mentioned	Not mentioned	Not mentioned	Not mentioned	OR: 3.31 when birth assistance is provided by the woman's husband or a relative compared to midwife, P < 0.01	Effectiveness	Not mentioned	Full text available but in Mexican**
	Reducing Birth Asphyxia Through the Bidan di Desa Program in Cirebon, Indonesia	PATH	2006	Final Report Submitted by Program for Appropriate Technology in Health (PATH) to Save the Children US	December 2003 to January 2006	Indonesia	Cirebon District, West Java	Rural	PMR = 21/1000 births and NMR = 15/1000 births	Community-based	Before-after intervention study.	Not applicable	Not applicable	Not applicable	Not applicable	Not applicable	Not applicable	Not applicable	Not applicable	Not applicable	Not applicable	Yes it was before/after design	No		Training program targeted village midwives in Ciberon District	Strengthening the capacity of village midwives to manage birth asphyxia, provision of an appropriate newborn resuscitation device, and follow-up with appropriate refresher training and supervision.	None	All village midwives were trained	No	The period before the intervention began	Stillbirth (macerated and fresh)					SB: 6/1000 births in 2004 compared to 8/1000 births in 2003	The decrease in stillbirth rate was not statistically significant	Effectiveness	The study was just conducted in one district, and it was a district which had received numerous other inputs from the previous Awal Sehat Untuk Hidup Sehat (ASUH) project. The midwives there may have been more receptive or better trained generally than midwives elsewhere. The components of the training package were not tested individually, so although the qualitative feedback suggested that all e…
	Trends in stillbirths, early and late noenatal mortality in rural Bangladesh: the role of public health interventions	Ronsmans C, et al.	2008	Paediatric and Perinatal Epidemiology, 22, 269-279.	Data were extracted between 1975 and 2002	Bangladesh	Matlab, a poor rural area southeast of the capital Dhaka	Rural	Not mentioned	Community-based	Before-after intervention study.	Not applicable	Not applicable	Not applicable	Not applicable	Not applicable	Not applicable	Not applicable	Not applicable	Not applicable	Not applicable	Yes it was before/after design	No		ICDDR, B service area	In 1987, a safe motherhood programme was introduced, the aim of which was to increase the coverage of home births with a health professional. Eight trained midwives were posted in the area and transport was provided to refer women to a basic obstetric care facility when necessary.	None	Not mentioned	No	The period before the intervention started	Stillbirths					SB rate: 30.4/1000 births in 1996-2002, 31.6/1000 in 1989-95, 34.3/1000 in 1982-88, and 39.8/1000 in 1975-81	Unadjusted OR = 0.76 (95% CI: 0.68 - 0.84) in 1996-2002 compared to 1975-81	Effectiveness	The data extraction was observational that was susceptible to bias
	Obstetric care in Ytre Nordhordland 1858-87. A comparison with national statistics	Sandvik H	1993	Tidsskr Nor Laegeforen. 1993 Dec 10;113(30):3715-7	1858-1887	Norway	Ytre Nordhordland	Rural	Not mentioned	Community based	Intervention study	Not applicable	Not mentioned	Not mentioned	Not applicable	Not applicable	Not mentioned	Not applicable	Not applicable	Not mentioned	Not applicable	Not clear from the abstract	No		Relationship between the number of skilled midwives and number of stillbirths	First educated midwife was appointed in 1860, and the second one in 1874.	None	Not mentioned	Yes	Relationship studied between the number of midwives and the number of stillbirths	Stillbirth Rate (SBR)	Not mentioned	Not mentioned	Not mentioned	Not mentioned	The number of skilled midwives was associated with fewer stillbirths	Not mentioned	Effectiveness	Not mentioned	Full text not available*
	Midwifery in The Netherlands. The Wormerveer study; selection, mode of delivery, perinatal mortality and infant morbidity.	Van Alten D, et al	1989	Br J Obstet Gynaecol. 1989 Jun;96(6):656-62	1969-1983	Netherlands	Wormerveer	Suburban area	Not mentioned	Community based	Not mentioned	Not applicable	Not mentioned	Not mentioned	Not applicable	Not applicable	Not mentioned	Historical cohort	Not applicable	Not mentioned	Not applicable	No	No	Was not considered for review	All pregnant women attending practice of free standing midwives in the area during the study period	To study the impact of free standing midwives practice on pregnancy outcomes (perinatal mortality) in Wormerveer, the Netherlands	None	7980 pregnant women, booked consecutively at a practice of free standing midwives in Wormerveer were studied and they gave birth to 8055 children	Yes	Pregnancy outcomes in the intervention were compared with national figures	Perinatal Mortality Rate (PMR)	Not mentioned	Not mentioned	Not mentioned	Not mentioned	PMR: 11.1 /1000 in intervention vs.14.5 /1000 (national figures)	Not mentioned	Effectiveness	Not mentioned	Full text not available*
	Reproductive health in rural Malawi: a population based survey.	Van den Broek NR, et al	2003	BJOG. 2003 Oct;110(10):902-8	Not mentioned	Malawi	Rural south Malawi	Rural	Not mentioned	Community based	Descriptive population-based study.	Not applicable	Not mentioned	Not mentioned	Not applicable	Not applicable	Incomplete questionnaires and households in which no one was present on the day of interview (600) were excluded from analysis	Not applicable	Not applicable	Not mentioned	Not applicable	No	No		All women living in the catchment area of a rural health centre.	Birth attended by a trained nurse-midwife	None	A total of 21,249 households were identified and the total population surveyed was 59,248	Yes	Assistance at birth provided by a female relative or by a traditional birth attendant rather than by trained nurse-midwife	Perinatal Mortality Rate (PMR)	Not mentioned	Not mentioned	Not mentioned	Not mentioned	PMR: 21 /1000 deliveries in intervention vs. 47/1000 among those attended by female relative and 22/1000 attended by traditional birth attendant	OR: 2.39, 95% CI (1.93–2.96) of trained nurse-midwife vs. female relative	Effectiveness	None mentioned	Assistance at delivery by a trained nurse–midwife or TBA has improved outcome when compared with assistance given by a female relative.
	Perinatal mortality in home births in rural Tanzania.	Walraven GE, et al	1995	Eur J Obstet Gynecol Reprod Biol. 1995 Feb;58(2):131-4	1990	Tanzania	Kwimba District in the Mwanza region of Northwestern Tanzania	Rural	Not mentioned	Community based	Prospective community based study	Not applicable	Not mentioned	Not applicable	Not applicable	Not applicable	Of the 447 women who entered the study 26 women were lost to follow up (5.8%)	Not applicable	Not applicable	Not applicable	Not applicable	No	No	Not a Randomised Controlled Trial	Five selected villages	Births attended by trained personnel in a dispensary or hospital	None	A total of 447 women entered the study	Yes	Home births attended by relatives or TBAs without formal training	Perinatal Mortality Rate (PMR)	7 deaths	202 births	22 deaths	225 births	PMR: 35 /1000 births in intervention vs. 98/1000 births in control	OR: 3.29 (95% CI, 1.28 - 9.22)	Effectiveness	Women with high risk pregnancies showed poor compliance, as half of them did not deliver in a hospital. It was not possible to differentiate between avoidable deaths at home due to unqualified obstetric care or poor transfer facilities from home to hospital	There are large risks for poor pregnancy outcomes in home deliveries supervised by relatives or attendants without formal training
																															Stillbirth Rate (SBR)	4 deaths	199 women	8 deaths	222 women		Not mentioned
	How Chinese clinicians contribute to the improvement of maternity care	Yan RY	1989	Int. J. Gynecol. Obstet., 1989, 30: 23-26	1982-1986	China	Shunyi county	Rural	Not mentioned	Community based	No	Not applicable	Not applicable	Not applicable	Not applicable	Not applicable	Not applicable	Not applicable	Not applicable	Not applicable	Not applicable	Yes, it is a before-after study design	No		Seven out of 29 townships were randomly selected to cover a population of 100,000	Training of village midwives and doctors. Trained to manage-monitor pregnancy-delivery (blood pressure monitoring, external cephalic version), refer high risk mothers to county hospital. High risk pregnancies screened and booked at county hospital	None	Seven out of 29 townships	No	Early years of intervention start	Stillbirth Rate (SBR)					SBR: 4.3 in 1986 compared to 9.0 in 1982. PMR: 17.5 in 1986 compared to 26.6 in 1982	Not mentioned	Effectiveness	None in particular

## Sheet: Webtable 2
Table 1. Quality assessment grade table of impact of skilled birth attendance on stillbirth
Quality Assessment						Summary of Findings
				Directness		No of events
No. of studies (ref)	Design	Limitations	Consistency	Generalizability to population of interest	Generalizability to intervention of interest	Intervention	Control	Relative Risk (95% CI)
Impact of skilled birth attendance on stillbirth: MODERATE outcome specific quality
4	Quasi-experimental/before-after studies	Non-randomized study designs, in one study the data extraction was observational and susceptible to bias, before-after studies had no control group but only comparison between two time periods	Low heterogeneity. Studies were consistent with 3/4 studies showing direction of benefit and out of these three, one was statistically significant	Yes, all studies were in developing countries	Generalizable	Generic inverse variance	Generic inverse variance	0.78 (0.70 - 0.87)
